# Supplementary material for: Genomic Islands Identified in Highly Resistant Serratia sp. HRI: A Pathway to Discover New Disinfectant Resistance Elements
Source: Microorganisms. 2023 Feb 17;11(2):515. doi: 10.3390/microorganisms11020515 (PMC9964261; doi:10.3390/microorganisms11020515)
Supplement: Supplementary file 1 [file microorganisms-11-00515-s001.zip]

Archive with 1 entries (1 files):
- microorganisms-2189307-supplementary.pdf
